# Supplementary material for: Soil characteristic changes and quality evaluation of degraded desert steppe in arid windy sandy areas
Source: PeerJ. 2022 Apr 28;10:e13100. doi: 10.7717/peerj.13100 (PMC9057290; doi:10.7717/peerj.13100)
Supplement: Supplemental Information 1 — The data of vegetation, soil physical and chemical properties, soil microorganism quantity and soil enzyme activity; and the process and results of ANOVA, correlation analysis, PCA and the calculation of SQI. [file peerj-10-13100-s001.xlsx]

## Sheet: Data
<0.05mm soil clay/%
UD	0-5cm	5.6	5.39333	3.37	4.11	5.63
	5-15cm	6.12	5.12	8.44
	15-30cm	2.717	4.62333	7.69
LD	0-5cm	5.6	0.858	3.21633	5.41	3.00133	1.03667	0.951	2.609	2.15	10.0767	4.90667	1.302	0.863	2.589	3.94	1.258	3.24	12.66	2.23467	16.47	2.06933	1.084	0.606	4.93	1.117	10.6367	0.970333	0.2904	3.95333	3.53667	10.14	16.42	15.2	1.817	1.831	5.34
	5-15cm	7.62333	0.571	3.06133	10.0067	2.44567	0.968667	1.08	1.75267	10.6533	0.747	1.427	9.67667	2.313	3.37	3.83	8.18	2.443	5.06333	1.29267	0.363	0.822	2.483	12.6233	8.56333	0.365333	0.292233	23.31	2.52567	13.37	12.65	12.65	4.1	2.72133
	15-30cm	0.925	4.62333	2.38667	0.282967	1.02667	11.17	7.21267	9.26	0.815333	6.20667	0.864	5.07667	3.99	3.58	2.463	3.053	1.98567	0.449	0.374	7.1	0.555333	0.541	12.27	2.229	2.31333
MD	0-5cm	6.68	0.2192	3.45
	5-15cm	7.51	0.928	3.97
	15-30cm	3.01	4.06
SD	0-5cm	2.789	2.253	1.409	2.262	6.56
	5-15cm	1.986	1.807	0.727	9.07
	15-30cm	5.35	1.763	1.909	0.751
Soil bulk density/（g·cm-3）
UD	0-5cm	1.405	1.4925	1.5095
	5-15cm	1.4775	1.5405
	15-30cm	1.5265	1.589
LD	0-5cm	1.5835	1.5535	1.545	1.5695	1.4935	1.534	1.5465	1.373	1.5845	1.3675	1.5805	1.609	1.587	1.458	1.5325	1.49	1.4975	1.566	1.504	1.5155
	5-15cm	1.609	1.5485	1.552	1.51	1.2675	1.475	1.4695	1.5405	1.5255	1.658	1.4815	1.5255	1.658	1.4815	1.6055
	15-30cm	1.5785	1.5495	1.5495	1.579
MD	0-5cm	1.5945	1.579	1.4755
	5-15cm	1.6235	1.5125
	15-30cm	1.545	1.6289
SD	0-5cm	1.5605	1.607	1.519
	5-15cm	1.526	1.6355	1.5855	1.5355
	15-30cm	1.534	1.691	1.6735
Soil moisture/%
UD	0-5cm	10.1733	8.18667	12.455
	5-15cm	8.85667	6.775	14.4267
	15-30cm	6.56333	5.965	10.7167
LD	0-5cm	13.3383	7.44833	4.79	7.54167	6.73	8.485	7.21	10.3067	10.3383	7.47833	7.25	7.03	6.97167	11.2317	14.55	9.11333	8.00833	6.22167	7.53667	7.415	11.1433	15.34	15.8683	8.15	7.685
	5-15cm	13.6817	5.31833	4.11	5.55	6.80833	8.81333	6.895	8.10833	9.40833	5.89667	6.83667	9.94833	7.815	11.02	17.39	13.3717	6.54333	6.805	5.35667	5.19667	11.1383	8.09	9.43667	4.65333	12.6183
	15-30cm	13.095	6.77333	4.58	5.635	6.62167	7.18833	5.83667	5.98667	6.62	6.205	3.67	8.87667	6.51667	6.87167	14.78	13.4	6.32	5.92167	6.665	6.085	7.67167	3.775	9.32667	3.88833	13.5717
MD	0-5cm	6.61667	8.935	8.80333
	5-15cm	5.59167	8.19833	5.31
	15-30cm	5.84333	7.66	5.75
SD	0-5cm	4.65833	8.91
	5-15cm	6.14167	6.2
	15-30cm	5.22167	6.44
Organic matter/（g·kg-1）
UD	0-5cm	4.39487	5.19427	3.40547	4.37255	5.22216	3.44691
	5-15cm	3.49015	3.1382	6.21042	4.05201	3.96691	3.18388	6.3465	4.05134
	15-30cm	1.12523	4.36112	3.0564	1.80192	1.09912	4.40436	3.99395	1.29559	3.85432	3.60901	2.00495	1.11689	4.39063	4.60241
LD	0-5cm	3.4822	3.1723	5.65052	2.23415	3.81367	3.44806	2.85984	2.44931	5.67584	2.63097	2.58552	3.14532	3.8569	2.31648	3.25762	5.02512	6.66894	2.68355	2.85651	2.70055	3.48903	2.30002	3.4988	6.26546	3.74121	3.45439	2.87799	2.19276	5.70539	2.25871	2.8228	3.26886	3.8335	3.43483	7.25529	3.38726	4.88242	6.761	2.684	2.83931	2.30297
	5-15cm	3.88599	2.26687	1.66348	4.68264	1.67643	2.96167	1.55378	1.98819	2.06177	4.02706	5.368	2.88039	5.21387	2.85699	3.80044	2.27864	3.88212	2.83884	4.48624	4.97038	3.25106	2.28836	0.68103	3.6878	2.3251	1.66542	4.57768	1.28269	3.2795	1.76926	1.34461	2.20541	4.1433	5.41349	2.87991	5.24958	2.89757	3.76788	2.09646	4.05889	3.06932	4.04579	5.00369	3.27283	2.2127	0.765252
	15-30cm	7.07735	5.43331	1.24262	4.26387	1.49183	2.0073	1.42779	2.62615	1.37661	0.878367	1.61928	0.706822	1.14105	1.13781	2.09731	3.62801	0.19376	1.60782	0.901047	3.30176	5.79033	1.7382	0.996678	0.823267	2.64614	2.1554	3.15865	4.26758	1.40799	0.640017	3.86222	2.72786	4.31482	5.59189	5.19828	2.07494	1.74056	6.86881	5.65594	1.10123	4.45818	1.55194	2.47224	1.56154	2.50435	1.31073	0.584061
MD	0-5cm	4.2529	2.24297	4.27018	4.57984	1.71616	4.38625
	5-15cm	3.37264	1.12887	3.40321	3.48289	0.862272	3.48782
	15-30cm	1.48422	1.74978	3.85755	1.50486	1.91332	3.83924
SD	0-5cm	3.45151	3.27829	3.07634	2.74689	3.83796	3.23094	3.21511	3.2516	2.68355	3.7988
	5-15cm	4.97866	1.70444	2.68624	1.138	1.07842	4.98365	1.6885	2.80716	1.09949	0.862589
	15-30cm	3.46419	1.66442	2.47179	1.09601	1.07842	3.5852	2.25112	2.50684	1.11819	1.05987
Total nitrogen/（g·kg-1）
UD	0-5cm	0.606457	0.981688	0.734916	0.913758	0.385149	0.40098	0.34627	0.636097	0.98032	0.751901	0.973705	0.372646	0.395932	0.345512
	5-15cm	0.72306	0.868358	0.993237	0.875206	0.566831	0.5332	0.520493	0.749508	0.895693	0.981981	0.864816	0.534693	0.507857	0.506187
	15-30cm	0.719678	1.21558	1.04203	0.816785	0.481272	0.731764	0.306835	0.749508	1.21655	1.04265	0.873204	0.507705	0.746704	0.306743
LD	0-5cm	0.691097	0.554918	0.489868	0.961599	0.691509	0.864989	1.09103	0.883448	0.54739	1.16129	0.562243	0.463309	0.457776	0.297318	0.239725	0.400819	0.664976	0.293905	0.425839	0.668433	0.398075	0.269427	1.00025	0.574336	0.333783	0.374136	0.379594	0.6667	0.748122	0.588045	0.720971	0.292851	0.506086	0.466132	0.424739	0.28049	0.411181	0.662565	0.579079	0.489381	0.902929	0.71875	0.8668	1.06863	0.869052	0.547663	1.12729
	5-15cm	0.955003	0.574886	0.302445	0.687935	1.11962	1.26941	0.984434	0.955098	0.606639	0.91927	0.811034	0.376514	0.319379	0.212962	0.026562	0.811916	0.531981	0.32088	0.29414	0.433188	0.69524	0.344861	0.398866	0.640991	0.5983	0.320624	0.588045	0.400819	0.82836	0.668166	0.439452	0.386108	0.533786	0.69524	0.426135	0.15942	0.454489	0.926711	0.546847	0.316879	0.659491	1.0974	1.26976	0.979249	0.95367	0.57827	0.893111
	15-30cm	1.14932	1.18345	0.546087	0.984434	0.765826	1.04607	0.945125	0.781444	0.460457	0.691441	0.4401	0.324284	0.561315	0.185658	0.479593	0.560419	0.43039	0.400819	0.534319	0.360737	0.636288	0.453446	0.6665	0.481464	0.600329	0.387265	0.855338	0.93338	0.414346	0.788121	0.316654	0.399025	0.746034	0.745292	0.585703	0.305312	0.319411	1.16391	1.21352	0.545871	0.994128	0.751601	1.08469	0.935396	0.795359	0.47546	0.674087
MD	0-5cm	0.840918	0.614651	0.318586	0.838122	0.620244	0.291285
	5-15cm	0.67449	0.43129	0.397641	0.646888	0.453673	0.384844
	15-30cm	0.823197	0.505331	0.39851	0.821553	0.532351	0.425077
SD	0-5cm	0.400419	0.477927	0.651871	0.278708	0.561203	0.379724	0.480935	0.640351	0.238916	0.598597
	5-15cm	0.639777	0.427029	0.481031	0.453446	0.479641	0.665042	0.399383	0.507502	0.452769	0.506692
	15-30cm	0.372386	0.504328	0.507248	0.293436	0.266176	0.318744	0.512342	0.479498	0.266043	0.307141
Available potassium/（mg·kg-1）
UD	0-5cm	90	170	130	180	80	160	130	180
	5-15cm	60	100	120	180	60	90	110	180
	15-30cm	40	120	110	140	40	120	110	130
LD	0-5cm	90	120	100	130	120	120	160	176.7	70	190	120	200	60	110	120	180	130	120	140	150	120	150	80	110	110	90	140	90	130	120	120	160	175.2	70	180	120	200	60	100	130	180	150	120	150	150	120	150
	5-15cm	120	140	60	80	140	80	130	160	160	160	80	120	70	60	50	100	150	120	170	80	120	80	60	60	80	120	120	70	80	140	90	130	160	160	170	80	120	80	50	60	110	140	130	170	90	120	80
	15-30cm	80	120	70	80	120	30	70	130.8	120	150	50	90	80	50	40	50	80	60	70	80	50.8	50	30	70	100	120	70	80	120	30	70	128.9	110	140	50	100	80	50	40	50	80	60	70	80	52.2	50	30
MD	0-5cm	150	110	130	110
	5-15cm	105	110	108	102
	15-30cm	72	80	70	76
SD	0-5cm	75.9444	78.7632	47.0278	69.3193	70.2493	74.5925	80.6232	59.2426	68.3605	60.1246
	5-15cm	61.7258	78.7728	55.0719	67.2963	45.9156	60.815	79.1946	57.7565	63.6146	51.1985
	15-30cm	56.5388	48.4084	52.1381	49.837	36.0499	55.9923	47.6798	50.5273	50.9875	37.4593
Available phosphorus/（mg·kg-1）
UD	0-5cm	2.18216	3.67173	5.9727	4.92984	5.21426	2.08729	3.91841	5.59348	4.55063	4.83504
	5-15cm	3.04554	2.96015	3.50777	4.55063	3.69738	2.27531	3.06452	3.03131	3.79219	4.0766	4.17141	2.65453
	15-30cm	1.04364	4.56357	1.32727	2.18051	1.50474	4.9241	1.70648	2.37012
LD	0-5cm	2.71347	4.0766	1.51688	7.77989	5.83491	7.49526	6.3093	4.93359	17.1727	5.50285	10.0493	6.35674	7.48957	3.16648	12.5237	13.1404	16.5085	4.0766	3.22336	16.129	10.4364	13.5674	7.77989	2.37012	1.61168	2.65453	5.49867	1.51688	3.21632	4.55063	0.0948047	1.23246	7.9222	6.26186	7.9222	6.78368	5.36053	16.1765	5.0759	10.9025	6.54649	7.96359	3.5457	13.3776	12.1917	16.0342	4.0766
	5-15cm	2.97913	7.9981	3.22336	2.27531	5.83491	4.41176	2.70398	5.31309	2.32448	2.46679	7.68501	5.64516	2.27531	3.60531	3.03375	12.609	4.0766	8.0584	5.88235	8.77609	7.54269	3.60258	2.74934	5.21822	11.6698	13.093	11.1954	6.26186	3.31816	6.44672	2.0857	3.41297	3.36812	7.51423	3.22336	14.9791	1.80129	6.26186	4.12713	2.79886	5.6926	2.32448	2.32448	7.68501	5.83491	1.80129	3.74763
	15-30cm	1.3093	3.55787	0.568828	2.37012	2.37012	2.89374	5.0759	2.75142	2.18216	3.13093	5.59772	6.54649	21.0466	4.98102	9.00645	4.0766	2.93895	4.36433	5.36053	10.9108	2.74934	1.23246	7.59013	10.0569	6.73624	3.60258	2.93895	2.93895	0.663633	5.11945	1.80129	3.50777	1.32827	3.30171	0.758438	2.18051	1.9909	2.46679	5.21822	2.41935	1.99241	2.98861	5.17078	6.16698	4.88615	8.81684	3.9818
MD	0-5cm	0.568828	11.2903	0.0948047	12.2391
	5-15cm	2.18051	5.88235	16.4012	2.27531	5.55028	15.9272
	15-30cm	4.17141	10.0095	1.13766	3.79219	10.1992	1.42207
SD	0-5cm	7.39477	10.8077	7.86879	7.29996	7.77399	11.0922	7.39477	6.82594
	5-15cm	5.9727	11.187	5.49867	4.55063	5.49867	11.5662	5.9727	5.02465
	15-30cm	4.0766	5.87789	4.55063	6.35192

## Sheet: Vegetation
Plot 1	Density	Coverage	Height (cm)	Dry weight (g)		Plot 2	Density	Coverage	Height (cm)	Dry weight (g)
Lespedeza potaninii Vass.	58	30	13	30.4		Oxytropis aciphylla Ledeb.	1	2	12	20.3
Oxytropis aciphylla Ledeb.	1	2	7	8.9		Lespedeza potaninii Vass.	48	30	5	36.9
Salsola collina Pall.	48	22	4	36.6		Stipa capillata L.	96	32	14	66
Stipa capillata L.	8	4	5	4.3		Salsola collina Pall.	5	6	8	9.4
Convolvulus ammannii Desr.	10	1	3	5		Convolvulus ammannii Desr.	5	2	16	6.2
Agropyron mongolicum Keng	4	0	11	4.1		Cleistogenes squarrosa (Trin.) Keng	33	9	7	9.3
Oxytropis racemosa Turcz.	8	0	5	4.5		Polygala tenuifolia Willd	4	0	6	4.9
Repeat		7				Repeat		14
Plot 3	Density	Coverage	Height (cm)	Dry weight (g)		Plot 4	Density	Coverage	Height (cm)	Dry weight (g)
Pennisetum centrasiaticum Tzvel.	72	40	24	40.4		Stipa capillata L.	12	23	10	20.5
Euphorbia esula Linn.	16	10	20	7.9		Peganum multisectum	15	1	13	8.7
Saussurea japonica (Thunb.) DC.	9	4	5	5.7		Ixeridium graminifolium	5	0	2	3.9
Inula japonica Thunb.	1	1	9	4.1		Artemisia scoparia Waldst. et Kit.	3	2	10	4.8
Setaria viridis (L.) Beauv.	20	0	10	4.4		Convolvulus ammannii Desr.	53	11	2	12.7
Corispermum hyssopifolium L.	10	1	5	4.2		Cleistogenes squarrosa (Trin.) Keng	2	1	9	50.6
Repeat		3				Repeat		2
Plot 5	Density	Coverage	Height (cm)	Dry weight (g)		Plot 6	Density	Coverage	Height (cm)	Dry weight (g)
Sophora alopecuroides L.	8	7		8		Sophora alopecuroides L.	8	13	37	45.2
Artemisia scoparia Waldst. et Kit.	5	12		9.1		Agriophyllum squarrosum (Linn.) Moq.	10	3	10	6.3
Salsola collina Pall.	24	14		12.8		Pennisetum centrasiaticum Tzvel.	11	9	35	11
Peganum harmala L.	2	1		7		Corispermum hyssopifolium L.	20	10	7	9.3
Tribulus terrestris L.	1	0		4.2		Glycyrrhiza uralensis Fisch	1	1	13	4.3
Lespedeza potaninii Vass.	8	6		7.1		Salsola collina Pall.	9	3	8	7.9
Setaria viridis (L.) Beauv.	19	13		27.4		Inula japonica Thunb.	8	8	28	15.3
Ixeridium graminifolium	8	5		5		Repeat		1
Corispermum hyssopifolium L.	8	7		16.1
Parthenocissus tricuspidata (Sieb. & Zucc.) Planch.	1	1		16.2
Repeat		3
Plot 7	Density	Coverage	Height (cm)	Dry weight (g)		Plot 8	Density	Coverage	Height (cm)	Dry weight (g)
Bassia dasyphylla (Fisch. et C. A. Mey.) Kuntze	352	39	14	68.4		Lespedeza potaninii Vass.	29	35	19	39.2
Peganum multisectum	7	8	16	27.5		Sophora alopecuroides L.	9	6	18	6.6
Gueldenstaedtia verna(Georgi)Boriss	2	0	3	4		nneapogon borealis (Griseb.) Honda	1	1	8	3.8
Setaria viridis (L.) Beauv.	2	2	22	4.6		Cleistogenes squarrosa (Trin.) Keng	3	5	3	5.1
nneapogon borealis (Griseb.) Honda	50	27	19	16.6		Salsola collina Pall.	14	4	4	4.7
Tragus mongolorum Ohwi	38	10	14	10.2		Heteropappusaltaicus(Willd.) Novopokr.	2	4	12	4.8
Lespedeza potaninii Vass.	2	5	5	5.3		Oxytropis racemosa Turcz.	1	0	5
Glycyrrhiza uralensis Fisch	2	1	12	5		Repeat		6
Heteropappusaltaicus(Willd.) Novopokr.	1	1	5	5.2
Repeat		2
Plot 9	Density	Coverage	Height (cm)	Dry weight (g)		Plot 10	Density	Coverage	Height (cm)	Dry weight (g)
Oxytropis aciphylla Ledeb.	4	8	8	40.3		Glycyrrhiza uralensis Fisch	8	22	31	53.9
Artemisia scoparia Waldst. et Kit.	59	13	6	11.7		Cynanchum komarovii Al. Iljinski	1	6	35	3.8
Salsola collina Pall.	30	14	6	16.1		Pennisetum centrasiaticum Tzvel.	92	35	32	39
Lespedeza potaninii Vass.	56	44	7	33.7		Salsola collina Pall.	28	30	11	29.4
Potentilla bifurca L.	45	10	4	9.2		Lespedeza potaninii Vass.	1	2	7	4
Pennisetum centrasiaticum Tzvel.	42	9	4	18.6		Corispermum hyssopifolium L.	3	10	5	16.8
Polygala tenuifolia Willd	1	0	2	3.6		Artemisia scoparia Waldst. et Kit.	2	3	8	3.9
Glycyrrhiza uralensis Fisch	6	14	16	19		Cleistogenes squarrosa (Trin.) Keng	3	5	7	6.1
Setaria viridis (L.) Beauv.	2	1	4	4		Repeat		18
Cleistogenes squarrosa (Trin.) Keng	4	3	4	4.7
Stipa capillata L.	2	1	8	23
Ixeridium graminifolium	5	4	2	4.2
Leymus secalinus (Georgi) Tzvel.	3	1	24	4.2
Corispermum hyssopifolium L.	1	0	5	13.8
Repeat		17
Plot 11	Density	Coverage	Height (cm)	Dry weight (g)		Plot 12	Density	Coverage	Height (cm)	Dry weight (g)
Cynanchum komarovii Al. Iljinski	15	7	20	19.8		Peganum multisectum	6	3	17	13.4
Salsola collina Pall.	15	22	6	10.5		Artemisia scoparia Waldst. et Kit.	10	8	14	8.2
Pennisetum centrasiaticum Tzvel.	32	31	4	32.1		Salsola collina Pall.	46	23	14	41.3
Artemisia scoparia Waldst. et Kit.	66	9	2	9.8		Pennisetum centrasiaticum Tzvel.	26	9	17	6.8
Parthenocissus tricuspidata (Sieb. & Zucc.) Planch.	2	1	1	3.9		Corispermum hyssopifolium L.	10	10	18	16.9
Corispermum hyssopifolium L.	25	10	4	17.5		Repeat		10
Tribulus terrestris L.	2	4	2	7.7
Repeat		6
Plot 13	Density	Coverage	Height (cm)	Dry weight (g)		Plot 14	Density	Coverage	Height (cm)	Dry weight (g)
Lespedeza potaninii Vass.	9	11	3	16.1		Pennisetum centrasiaticum Tzvel.	52	15	27	14.5
Convolvulus ammannii Desr.	42	20	1	15.4		Sophora alopecuroides L.	2	2	50	15.5
Peganum multisectum	18	11	15	16.6		Salsola collina Pall.	25	3	6	6.7
Euphorbia esula Linn.	1	1	10	3.9		Ixeridium graminifolium	3	0	2	3.9
Salsola collina Pall.	13	2	2	5.5		Heteropappusaltaicus(Willd.) Novopokr.	85	16	21
Artemisia scoparia Waldst. et Kit.	1	2	8	4.5		Cynanchum komarovii Al. Iljinski	2	0	13
Pennisetum centrasiaticum Tzvel.	2	2	2	4.4		Cleistogenes squarrosa (Trin.) Keng	5	2	8
Corispermum hyssopifolium L.	3	1	3	3.9		Leymus secalinus (Georgi) Tzvel.	13	0	23
Chenopodium acuminatum Willd.	27	12	3	8.4
Potentilla bifurca L.	17	1	2	5.2
Bassia dasyphylla (Fisch. et C. A. Mey.) Kuntze	5	2	4	4.5
Repeat		1
Plot 15	Density	Coverage	Height (cm)	Dry weight (g)		Plot 16	Density	Coverage	Height (cm)	Dry weight (g)
Stipa capillata L.	42	22	10	21.8		Salsola collina Pall.	26	29	12	30.6
Artemisia frigida Willd.	53	15	11	14.6		Heteropappusaltaicus(Willd.) Novopokr.	23	14	12	16.8
Lespedeza potaninii Vass.	2	2	4	6.3		Pennisetum centrasiaticum Tzvel.	86	25	43	28.6
Ixeridium graminifolium	2	0	4	3.7		Ixeridium graminifolium	21	2	5	7.4
Artemisia scoparia Waldst. et Kit.	4	1	2	5.1		Incarvillea sinensis Lam.	1	1	20	3.9
Hedysarum brachypterum Bunge	6	0	3	4.1		Setaria viridis (L.) Beauv.	6	2	9	4.7
Repeat		1				Tribulus terrestris L.	11	1	12	5.4
						Leymus secalinus (Georgi) Tzvel.	5	0	27	4.3
						Repeat		6
Plot 17	Density	Coverage	Height (cm)	Dry weight (g)		Plot 18	Density	Coverage	Height (cm)	Dry weight (g)
Leymus secalinus (Georgi) Tzvel.	58	23	37	24.1		Artemisia desertorum Spreng.	2	6	23	12.5
Suaeda glauca (Bunge) Bunge	23	13	7	14.6		Leymus secalinus (Georgi) Tzvel.	90	23	30	29
Corispermum hyssopifolium L.	4	2	5	5		Sophora alopecuroides L.	5	2	24	9.3
Chenopodium acuminatum Willd.	66	48		73.2		Bassia dasyphylla (Fisch. et C. A. Mey.) Kuntze	8	4	8	4.6
Repeat		28				Ixeridium graminifolium	1	1	7	6
						Artemisia scoparia Waldst. et Kit.	1	0	17	3.7
Plot 19	Density	Coverage	Height (cm)	Dry weight (g)		Plot 20	Density	Coverage	Height (cm)	Dry weight (g)
Agriophyllum squarrosum (Linn.) Moq.	9	3	7	6.6		Salsola collina Pall.	21	2	3.2	5.6
Corispermum hyssopifolium L.	13	0	3	4.5		Artemisia scoparia Waldst. et Kit.	133	19	22	17.1
Pennisetum centrasiaticum Tzvel.	3	0	5	4.3		Oxytropis aciphylla Ledeb.	1	5	9	10.3
						Artemisia desertorum Spreng.	114	6	21	11.9
						Repeat		1
Plot 21	Density	Coverage	Height (cm)	Dry weight (g)		Plot 22	Density	Coverage	Height (cm)	Dry weight (g)
Artemisia desertorum Spreng.	11	45	37	40.9		Artemisia desertorum Spreng.	43	14	39	35.2
Pennisetum centrasiaticum Tzvel.	19	10	4	2.4		Lespedeza potaninii Vass.	6	25		31.9
Corispermum hyssopifolium L.	28	38	4	5.4		Pennisetum centrasiaticum Tzvel.	18	5		1.9
Leymus secalinus (Georgi) Tzvel.	13	10	25	3.3		Artemisia scoparia Waldst. et Kit.	78	12		6.4
Sonchus oleraceus L.	3	0	5	1.4		Salsola collina Pall.	5	6		3.1
Salsola collina Pall.	5	0	10	1.5		Cleistogenes squarrosa (Trin.) Keng	3	3		0.5
Repeat		3				Euphorbia esula Linn.	3	3		1.9
						Polygala tenuifolia Willd	1	1		0.4
						Corispermum hyssopifolium L.	2	0		0.4
						Convolvulus ammannii Desr.	4	0		0.6
Plot 23	Density	Coverage	Height (cm)	Dry weight (g)		Plot 24	Density	Coverage	Height (cm)	Dry weight (g)
Sophora alopecuroides L.	7	7		34.9		Artemisia scoparia Waldst. et Kit.	56	37		10.4
Heteropappusaltaicus(Willd.) Novopokr.	10	6		5.2		Glycyrrhiza uralensis Fisch	6	6		13.4
Salsola collina Pall.	2	9		2.2		Sophora alopecuroides L.	5	1		5.6
Leymus secalinus (Georgi) Tzvel.	18	21		9.1		Echinops gmelinii Turcz.	6	1		0.8
Oxytropis aciphylla Ledeb.	2	5		2.9		Leymus secalinus (Georgi) Tzvel.	29	11		6.5
Astragalus mongholicus Bunge	1	5		1.3		Pennisetum centrasiaticum Tzvel.	23	17		0.8
Artemisia scoparia Waldst. et Kit.	6	3		21		Corispermum hyssopifolium L.	1	0		0.3
Stipa capillata L.	2	3		0.9		Artemisia desertorum Spreng.	73	11	52	94.2
Incarvillea sinensis Lam.	8	5		0.5		Repeat		13
Torularia humilis(C.A.Meyer)O.E. Schulz.	1	1		0.4
Ixeris denticulata	1	6		0.3
Linum stelleroides Planch.	5	3		0.5
Lespedeza potaninii Vass.	13	17		8.8
Pennisetum centrasiaticum Tzvel.	2	0		2.1
Cleistogenes squarrosa (Trin.) Keng	1	1		0.2
Repeat		21
Plot 25	Density	Coverage	Height (cm)	Dry weight (g)		Plot 26	Density	Coverage	Height (cm)	Dry weight (g)
Artemisia scoparia Waldst. et Kit.	24	29		12.9		Leymus secalinus (Georgi) Tzvel.	7	8		2.5
Sophora alopecuroides L.	10	6		17.1		Pennisetum centrasiaticum Tzvel.	21	14		4.3
Salsola collina Pall.	36	30		8.5		Artemisia desertorum Spreng.	62	8	85	36.9
Glycyrrhiza uralensis Fisch	1	2		1		Euphorbia esula Linn.	9	1		1.2
Pennisetum centrasiaticum Tzvel.	27	2		1.2		Ixeris denticulata	1	1		0.3
ScorzoneradivaricataTurcz.	1	0		0.1		ScorzoneradivaricataTurcz.	2	7		4.5
Chenopodium acuminatum Willd.	1	0		0.1		Salsola collina Pall.	2	0		0.1
Artemisia desertorum Spreng.	46	32	97	44.6		Artemisia scoparia Waldst. et Kit.	3	0		0.6
Repeat		9				Astragalus mongholicus Bunge	1	0		0.1
						Repeat		3
Plot 27	Density	Coverage	Height (cm)	Dry weight (g)		Plot 28	Density	Coverage	Height (cm)	Dry weight (g)
Salsola collina Pall.	7	6		1.9		Lespedeza potaninii Vass.	22	55		11.9
Stipa capillata L.	4			2.9		Stipa capillata L.	9	11		7.2
Lespedeza potaninii Vass.	10	38		19.7		Peganum harmala L.	5	1		2.3
Peganum harmala L.	4	1		1.4		Cleistogenes squarrosa (Trin.) Keng	5	3		1.3
Pennisetum centrasiaticum Tzvel.	10	2		2.6		Artemisia scoparia Waldst. et Kit.	17			2.2
Corispermum hyssopifolium L.	3			1.3		Salsola collina Pall.	1			0.1
Artemisia scoparia Waldst. et Kit.	5			1.1		Artemisia desertorum Spreng.	6
Euphorbia esula Linn.	2	2		0.3		Repeat		4
Leymus secalinus (Georgi) Tzvel.	3			0.7
Gueldenstaedtia verna(Georgi)Boriss	2			0.1
Ixeris denticulata	1			0.1
Artemisia desertorum Spreng.	56	58	88	58.4
Repeat		3
Plot 29	Density	Coverage	Height (cm)	Dry weight (g)		Plot 30	Density	Coverage	Height (cm)	Dry weight (g)
Lespedeza potaninii Vass.	19	18	9	13.7		Leymus secalinus (Georgi) Tzvel.	2	0	18	0.2
Glycyrrhiza uralensis Fisch	4	7	30	24.7		Pennisetum centrasiaticum Tzvel.	63	8	3	17.5
Stipa capillata L.	2	3	10	5.8		Artemisia scoparia Waldst. et Kit.	112	53	15	10.1
Salsola collina Pall.	12	4	3	13.1		Glycyrrhiza uralensis Fisch	8	12	21	17.5
Convolvulus ammannii Desr.	17	6	1	7.7		Repeat		13
Oxytropis aciphylla Ledeb.	2	4	8	17
Iris tenuifolin Pall.	1	1	22	4.6
Cleistogenes squarrosa (Trin.) Keng	4	1	5	4.5
Agropyron mongolicum Keng	1	1	10	4.1
Gueldenstaedtia verna(Georgi)Boriss	3	1	5	3.9
Cynanchum komarovii Al. Iljinski	1	0	22	4.3
Artemisia scoparia Waldst. et Kit.	4	0	5	3.7
Peganum multisectum	1	0	4	3.6
Parthenocissus tricuspidata (Sieb. & Zucc.) Planch.	3	1	1	3.9
Setaria viridis (L.) Beauv.	2	0	4	3.9
Polygala tenuifolia Willd	1	0	2	3.8
Ixeridium graminifolium	1	0	5	3.6
Repeat		2
Plot 31	Density	Coverage	Height (cm)	Dry weight (g)		Plot 32	Density	Coverage	Height (cm)	Dry weight (g)
Artemisia scoparia Waldst. et Kit.	81	48	18	12.8		Glycyrrhiza uralensis Fisch	14	6	25	29.6
Stipa capillata L.	5	15	6	8.4		Artemisia scoparia Waldst. et Kit.	91	40	22	15.1
Peganum harmala L.	8	2	7	1.7		Pennisetum centrasiaticum Tzvel.	10	19	6	1.3
Corispermum hyssopifolium L.	87	5	2	1.52		Oxytropis racemosa Turcz.	1	0	4	0.3
Pennisetum centrasiaticum Tzvel.	8	2	6	1.5		Ixeris denticulata	15	2	2	1.6
Salsola collina Pall.	13	1	3	3		Repeat		16
Glycyrrhiza uralensis Fisch	8	2	16	7.5
Repeat		6
Plot 33	Density	Coverage	Height (cm)	Dry weight (g)		Plot 34	Density	Coverage	Height (cm)	Dry weight (g)
Glycyrrhiza uralensis Fisch	10	5	26	17.5		Lespedeza potaninii Vass.	18	38		10.7
Artemisia scoparia Waldst. et Kit.	97	39	24	10.1		Sophora alopecuroides L.	3	2		4.5
Lespedeza potaninii Vass.	1	0	23	0.5		Glycyrrhiza uralensis Fisch	3	5		11.9
Pennisetum centrasiaticum Tzvel.	14	3	7			Pennisetum centrasiaticum Tzvel.	54	11		3.1
Repeat		12				Potentilla bifurca L.	5			0.2
						Heteropappusaltaicus(Willd.) Novopokr.	2	2		0.8
						Artemisia scoparia Waldst. et Kit.	8	1		1.4
						Leymus secalinus (Georgi) Tzvel.	24	8		3.6
						Polygala tenuifolia Willd	4	2		0.5
						Corispermum hyssopifolium L.	1	0		0.2
						Salsola collina Pall.	6			1.4
						Repeat		7
Plot 35	Density	Coverage	Height (cm)	Dry weight (g)		Plot 36	Density	Coverage	Height (cm)	Dry weight (g)
Sophora alopecuroides L.	6	7	35	29		Sophora alopecuroides L.	5	4	40	19.3
Salsola collina Pall.	10	11	14	17		Bassia dasyphylla (Fisch. et Mey.) O. Kuntze	32	16	14	13.4
Artemisia scoparia Waldst. et Kit.	31	1	3	5		Artemisia scoparia Waldst. et Kit.	148	8	3	29.6
Pennisetum centrasiaticum Tzvel.	44	21	32	38.8		Setaria viridis (L.) Beauv.	88	36	5	41.2
Setaria viridis (L.) Beauv.	4	4	43	8.6		Corispermum hyssopifolium L.	9	2	4	6.5
ScorzoneradivaricataTurcz.	4	3	11	4.6		Polygala tenuifolia Willd	2	1	4	4.3
Euphorbia esula Linn.	1	0	10	3.7		Eragrostis pilosa (L.) Beauv.	10	0	7	4.3
Gueldenstaedtia verna(Georgi)Boriss	3	0	3	3.7		Repeat		8
Glycyrrhiza uralensis Fisch	1	0	39
Ixeridium graminifolium	2	1	5	4.4
Leymus secalinus (Georgi) Tzvel.	6	0	25	5.3
Repeat		5
Plot 37	Density	Coverage	Height (cm)	Dry weight (g)		Plot 38	Density	Coverage	Height (cm)	Dry weight (g)
Sophora alopecuroides L.	4	4	23	22.6		Sophora alopecuroides L.	9	10	26	51.1
Setaria viridis (L.) Beauv.	15	23	28	30.4		Pennisetum centrasiaticum Tzvel.	176	26	24	37.6
Tribulus terrestris L.	6	14	4	20		Ixeridium graminifolium	1	1	2	4.2
Corispermum hyssopifolium L.	26	24	16	54		ScorzoneradivaricataTurcz.	2	1	3	4.3
Parthenocissus tricuspidata (Sieb. & Zucc.) Planch.	2	0	1	4.7		Parthenocissus tricuspidata (Sieb. & Zucc.) Planch.	16	12	2	7.5
Artemisia scoparia Waldst. et Kit.	164	7	2	43.6		Leymus secalinus (Georgi) Tzvel.	5	3	8	4.1
Eragrostis pilosa (L.) Beauv.	31	5	13	7		Artemisia scoparia Waldst. et Kit.	13	2	3	4.2
Bassia dasyphylla (Fisch. et C. A. Mey.) Kuntze	7	4	14	10.8		Eragrostis pilosa (L.) Beauv.	1	0	12	3.7
Ixeridium graminifolium	4	2		7.7		Setaria viridis (L.) Beauv.	30	13	9	14.2
Salsola collina Pall.	6	2	8	12.4		Repeat		6
Repeat		10
Plot 39	Density	Coverage	Height (cm)	Dry weight (g)		Plot 40	Density	Coverage	Height (cm)	Dry weight (g)
Artemisia scoparia Waldst. et Kit.	61	35		17.1		Euphorbia esula Linn.	7	3		2.5
Sophora alopecuroides L.	7	5		34.5		Sophora alopecuroides L.	13	14		39.2
Leymus secalinus (Georgi) Tzvel.	37	12		4.3		Artemisia scoparia Waldst. et Kit.	48	3		9.6
Corispermum hyssopifolium L.	17	1		2.2		Oxytropis racemosa Turcz.	5	2		1.9
Euphorbia esula Linn.	1	0		0.1		Gueldenstaedtia verna(Georgi)Boriss	12	14		0.6
Pennisetum centrasiaticum Tzvel.	1	0				Salsola collina Pall.	8			1.9
Bassia dasyphylla (Fisch. et Mey.) O. Kuntze	60	13		5.2		Lespedeza potaninii Vass.	2			0.1
Nitraria tangutorum Bobr.	21	48		59.1		Echinops gmelinii Turcz.	2			1
Repeat		11				Oxytropis aciphylla Ledeb.	2	1		0.8
						Stipa capillata L.	4	1		0.2
						Carpesium abrotanoides L.	1			0.2
						Repeat		10
Plot 41	Density	Coverage	Height (cm)	Dry weight (g)		Plot 42	Density	Coverage	Height (cm)	Dry weight (g)
Pennisetum centrasiaticum Tzvel.	64	35		2.5		Glycyrrhiza uralensis Fisch	7	0	23	11.8
Sophora alopecuroides L.	8	4		19.7		Pennisetum centrasiaticum Tzvel.	82	11	35	15.2
Artemisia scoparia Waldst. et Kit.	53	24		3.6		Agropyron mongolicum Keng	1	1	47	6.1
Leymus secalinus (Georgi) Tzvel.	5	1		0.5		Euphorbia esula Linn.	19	8	7	9
Euphorbia esula Linn.	3			0.2		Salsola collina Pall.	76	9	13	24.2
Ixeris denticulata	4			1		Parthenocissus tricuspidata (Sieb. & Zucc.) Planch.	26	3	2	14.8
Repeat		15				Ixeridium graminifolium	5	6	5	8
						Cynanchum komarovii Al. Iljinski	1	6	40	14.4
						Leymus secalinus (Georgi) Tzvel.	6	0	35	5.9
						ScorzoneradivaricataTurcz.	2	0	7	3.9
						Heteropappusaltaicus(Willd.) Novopokr.	2	4	9	8.8
						Setaria viridis (L.) Beauv.	7	0	5	5
						Corispermum hyssopifolium L.	50	5	10	20.4
						Artemisia scoparia Waldst. et Kit.	36	0	3	10
						Repeat		3
Plot 43	Density	Coverage	Height (cm)	Dry weight (g)		Plot 44	Density	Coverage	Height (cm)	Dry weight (g)
Glycyrrhiza uralensis Fisch	1	0	9	4.4		Glycyrrhiza uralensis Fisch	10	13	25	31.9
Heteropappusaltaicus(Willd.) Novopokr.	20	3	7	7.4		Setaria viridis (L.) Beauv.	23	17	5	41
Lespedeza potaninii Vass.	45	11	17	25.9		Corispermum hyssopifolium L.	5	2	2	6.2
Stipa capillata L.	3	1	7	4		Artemisia scoparia Waldst. et Kit.	118	11	2	8.2
Sophora alopecuroides L.	1	0	10	4		Tribulus terrestris L.	1	1	1	4.6
Pennisetum centrasiaticum Tzvel.	30	4	17	11.4		Salsola collina Pall.	19	6	2	9.6
Hedysarum brachypterum Bunge	9	0	7	4.3		Pennisetum centrasiaticum Tzvel.	113	48	5	25
Oxytropis racemosa Turcz.	5	1	4	4.6		Parthenocissus tricuspidata (Sieb. & Zucc.) Planch.	1	0	1	4.3
Ixeridium graminifolium	16	1	5	9		Leymus secalinus (Georgi) Tzvel.	2	0	35	4
Artemisia scoparia Waldst. et Kit.	92	15	12	34		Ixeridium graminifolium	7	1	4	4.8
Cleistogenes squarrosa (Trin.) Keng	7	3	3	4.8		Repeat		7
Potentilla bifurca L.	1	0	2	3.6
ScorzoneradivaricataTurcz.	1	0	7	3.6
Saussurea japonica (Thunb.) DC.	5	0	3	4.6
紫翅Artemisia scoparia Waldst. et Kit.	17	1	6	9.1
Erodium stephanianum Willd.	1	0	8	3.8
Gueldenstaedtia verna(Georgi)Boriss	4	1	3	4
Plot 45	Density	Coverage	Height (cm)	Dry weight (g)		Plot 46	Density	Coverage	Height (cm)	Dry weight (g)
Glycyrrhiza uralensis Fisch	23	13	20	35.5		Artemisia scoparia Waldst. et Kit.	30	14	15	16.3
Cynanchum komarovii Al. Iljinski	3	3	20	17.8		Cleistogenes squarrosa (Trin.) Keng	16	5	9	10.2
Pennisetum centrasiaticum Tzvel.	28	21	30	20.4		Stipa capillata L.	16	18	12	20.8
Setaria viridis (L.) Beauv.	148	7	7	33.6		Potentilla bifurca L.	9	1	4	4.5
Peganum multisectum	3	0	10	4		Lespedeza potaninii Vass.	5	4	7	6.6
Gueldenstaedtia verna(Georgi)Boriss	2	1	2	3.7		Peganum multisectum	3	0	5	4
Leymus secalinus (Georgi) Tzvel.	68	0	27	27.2		Convolvulus ammannii Desr.	13	3	1	10.4
Agriophyllum squarrosum (Linn.) Moq.	19	7	7	8.1		Oxytropis aciphylla Ledeb.	2	1	5	6.2
Hedysarum brachypterum Bunge	4	1	3	4		Gueldenstaedtia verna(Georgi)Boriss	1	1	5	3.7
Potentilla bifurca L.	6	9	2	4.3		Ixeridium graminifolium	12	0	4	5
Oxytropis aciphylla Ledeb.	2	8	10	25.5		Repeat		3
Lespedeza potaninii Vass.	12	12	23	8.8
Euphorbia esula Linn.	2	0	8	4
Artemisia scoparia Waldst. et Kit.	34	4	10	8.4
Salsola collina Pall.	45	3	5	8.9
Parthenocissus tricuspidata (Sieb. & Zucc.) Planch.	1	0	1
Agropyron mongolicum Keng	28	6	20	22
Cleistogenes squarrosa (Trin.) Keng	7	3	16	4.4
Ixeridium graminifolium	44	1	5	17.6
Stipa capillata L.	28	11	10	16
Repeat		2
Plot 47	Density	Coverage	Height (cm)	Dry weight (g)		Plot 48	Density	Coverage	Height (cm)	Dry weight (g)
Artemisia desertorum Spreng.	3	27	33	28.1		Oxytropis aciphylla Ledeb.	1	2	7	8.2
Tribulus terrestris L.	6	6	1	12.6		Cynanchum komarovii Al. Iljinski	1	3	27	8.8
Corispermum hyssopifolium L.	34	8	3	11.4		Stipa capillata L.	39	25	5	11.1
Heteropappusaltaicus(Willd.) Novopokr.	1	1	3	3.8		Artemisia scoparia Waldst. et Kit.	19	7	2	9.6
Lespedeza potaninii Vass.	7	6	4	7.4		Heteropappusaltaicus(Willd.) Novopokr.	4	3	4	4.5
Salsola collina Pall.	5	1	3	6.5		Hedysarum brachypterum Bunge	19	7	5	5
Oxytropis aciphylla Ledeb.	3	1	15	64.6		Salsola collina Pall.	3	0	4	3.7
Repeat		4				Polygala tenuifolia Willd	2	0	3	4
						Cleistogenes squarrosa (Trin.) Keng	2	0	4	3.8
						Repeat		1
Plot 49	Density	Coverage	Height (cm)	Dry weight (g)		Plot 50	Density	Coverage	Height (cm)	Dry weight (g)
Potentilla bifurca L.	5	1		0.4		Euphorbia esula Linn.	1	3
Gypsophila davurica Turcz. ex Fenzl	3	6		4.9		Pennisetum centrasiaticum Tzvel.	49	21
Lespedeza potaninii Vass.	3	5		1.8		Peganum harmala L.	11	2
Oxytropis racemosa Turcz.	9	4		2.7		Corispermum hyssopifolium L.	42	19
Artemisia scoparia Waldst. et Kit.	25	24		6.7		Glycyrrhiza uralensis Fisch	4	3
Stipa capillata L.	5	4		0.9		Salsola collina Pall.	9	6
Cleistogenes squarrosa (Trin.) Keng	2	0		0.2		Repeat		2
Agropyron mongolicum Keng	1	1		0.9
Ixeris denticulata	1	0		0.1
Repeat		9
Plot 51	Density	Coverage	Height (cm)	Dry weight (g)		Plot 52	Density	Coverage	Height (cm)	Dry weight (g)
Agropyron mongolicum Keng	63	62	25	9.8		Artemisia scoparia Waldst. et Kit.	2	5		3.5
Cynanchum komarovii Al. Iljinski	1	3	30	4.7		Salsola collina Pall.	74	23		3.5
Pennisetum centrasiaticum Tzvel.	52	20	7	1.3		Glycyrrhiza uralensis Fisch	2	4		14.4
Lespedeza potaninii Vass.	2	2	22	3.7		Ixeris denticulata	2	1		1.8
Salsola collina Pall.	1	0	2	0.2		Agropyron mongolicum Keng	1	0		0.1
Corispermum hyssopifolium L.	28	5	2	0.4		Corispermum hyssopifolium L.	143	34		3.1
Ixeris denticulata	4	1	2	0.3		Leymus secalinus (Georgi) Tzvel.	6	3		0.4
Oxytropis aciphylla Ledeb.	1	0	6	0.4		Euphorbia esula Linn.	1	0		0.8
Repeat		9				Pennisetum centrasiaticum Tzvel.	50	6		0.6
						Repeat		15
Plot 53	Density	Coverage	Height (cm)	Dry weight (g)		Plot 54	Density	Coverage	Height (cm)	Dry weight (g)
Cynanchum komarovii Al. Iljinski	1	3		10.9		Setaria viridis (L.) Beauv.	50	35	20	61.8
Artemisia scoparia Waldst. et Kit.	62	20		5.7		Lespedeza potaninii Vass.	17	25	10	26
Leymus secalinus (Georgi) Tzvel.	22	4		1.1		Oxytropis racemosa Turcz.	16	2	5	6.1
Salsola collina Pall.	13	3		0.4		ScorzoneradivaricataTurcz.	8	3	4	8.4
Corispermum hyssopifolium L.	20	2		0.4		Salsola collina Pall.	20	54	5	45.6
Oxytropis racemosa Turcz.	3	0		0.5		Corispermum hyssopifolium L.	5	0	3	7.2
Glycyrrhiza uralensis Fisch	4	1		3.9		Chloris virgata Sw.	6	1	21	6
Pennisetum centrasiaticum Tzvel.	85	25		1.6		Eragrostis pilosa (L.) Beauv.	60	35	8	33.2
Agropyron mongolicum Keng	22	12		6.9		Artemisia scoparia Waldst. et Kit.	32	13	3	39.2
Gueldenstaedtia verna(Georgi)Boriss	1	0		0.5		Tragus mongolorum Ohwi	4	0	5	4.8
Repeat		11				Repeat		23

## Sheet: Average
Degradation degree	Soil layer/cm	<0.05mm soil clay/%	Soil bulk density/（g·cm-3）	Soil moisture/%	Organic matter/（g·kg-1）	Total nitrogen/（g·kg-1）	Available potassium/（mg·kg-1）	Available phosphorus/（mg·kg-1）		Degradation degree	Soil layer/cm	Urease activity	Polyphenol oxidase activity	Protease activity	Phosphatase activity	Sucrase activity	Fungi	Bacteria	Actinomycetes
UD	0-5cm	4.82067	1.469	10.2717	4.33937	0.630381	140	4.29555		UD	0-5	6.29	0.77	0.64	0.81	0.76	8.4	17.86	11.33
	5-15cm	6.56	1.509	10.0194	4.30493	0.722937	112.5	3.40228		UD	5-15	4.16	0.51	0.52	0.64	0.57	6.77	10.33	9.46
	15-30cm	5.01011	1.55775	7.74833	2.90828	0.768358	101.25	2.45255		UD	15-30	2.43	0.4	0.37	0.36	0.43	5	7.33	7.64
LD	0-5cm	4.56428	1.52452	9.08727	3.65291	0.610181	129.402	7.2483		LD	0-5	3.29	0.54	0.46	0.68	0.53	4.7	11.33	9.01
	5-15cm	5.25287	1.52717	8.4324	3.09953	0.623693	108.511	5.34593		LD	5-15	2.13	0.39	0.31	0.45	0.41	3.13	6.74	7.56
	15-30cm	3.63013	1.56412	7.43527	2.58221	0.661685	76.2277	4.33288		LD	15-30	1.47	0.16	0.2	0.22	0.31	2.33	4.11	4.67
MD	0-5cm	3.44973	1.54967	8.11833	3.57472	0.587301	125	6.04826		MD	0-5	1.15	0.11	0.35	0.43	0.42	0.67	3.21	2.67
	5-15cm	4.136	1.568	6.36667	2.62295	0.498137	106.25	8.03614		MD	5-15	0.72	0.06	0.27	0.31	0.32	0.23	2.24	1.14
	15-30cm	3.535	1.58695	6.41778	2.3915	0.584336	74.5	5.12201		MD	15-30	0.39	0.04	0.16	0.19	0.24	0.06	1.05	0.51
SD	0-5cm	3.0546	1.56217	6.78417	3.2571	0.470865	68.4247	8.30726		SD	0-5	0.42	0.07	0.21	0.27	0.27	0.07	0.21	0.22
	5-15cm	3.3975	1.57062	6.17083	2.30271	0.501231	62.1361	6.90889		SD	5-15	0.25	0.05	0.13	0.17	0.14	0.03	0.11	0.07
	15-30cm	2.44325	1.63283	5.83083	2.0296	0.382734	48.5618	5.21426		SD	15-30	0.07	0.02	0.05	0.04	0.06	0.01	0.01	0.01
										Degradation degree	Soil layer/cm	Urease activity	Polyphenol oxidase activity	Protease activity	Phosphatase activity	Sucrase activity	Fungi	Bacteria	Actinomycetes
										UD	0-5	6.29	0.77	0.64	0.81	0.76	8.4	17.86	11.33
										LD	0-5	3.29	0.54	0.46	0.68	0.53	4.7	11.33	9.01
										MD	0-5	1.15	0.11	0.35	0.43	0.42	0.67	3.21	2.67
										SD	0-5	0.42	0.07	0.21	0.27	0.27	0.07	0.21	0.22
										Degradation degree	Soil layer/cm	Urease activity	Polyphenol oxidase activity	Protease activity	Phosphatase activity	Sucrase activity	Fungi	Bacteria	Actinomycetes
										UD	5-15	4.16	0.51	0.52	0.64	0.57	6.77	10.33	9.46
										LD	5-15	2.13	0.39	0.31	0.45	0.41	3.13	6.74	7.56
										MD	5-15	0.72	0.06	0.27	0.31	0.32	0.23	2.24	1.14
										SD	5-15	0.25	0.05	0.13	0.17	0.14	0.03	0.11	0.07
										Degradation degree	Soil layer/cm	Urease activity	Polyphenol oxidase activity	Protease activity	Phosphatase activity	Sucrase activity	Fungi	Bacteria	Actinomycetes
										UD	15-30	2.43	0.4	0.37	0.36	0.43	5	7.33	7.64
										LD	15-30	1.47	0.16	0.2	0.22	0.31	2.33	4.11	4.67
										MD	15-30	0.39	0.04	0.16	0.19	0.24	0.06	1.05	0.51
										SD	15-30	0.07	0.02	0.05	0.04	0.06	0.01	0.01	0.01

## Sheet: ANOVA
Soil layer/cm	Degradation degree	<0.05mm soil clay/%		Soil bulk density/（g·cm-3）		Soil moisture/%		Organic matter/（g·kg-1）		Total soil nitrogen/（g·kg-1）		Available potassium/（mg·kg-1）		Available phosphorus/（mg·kg-1）			Soil layer/cm	Degradation degree	<0.05mm soil clay/%	Soil bulk density/（g·cm-3）	Soil moisture/%	Organic matter/（g·kg-1）	Total nitrogen/（g·kg-1）	Available potassium/（mg·kg-1）	Available phosphorus/（mg·kg-1）
0-5	UD	4.82±0.46a	F=0.256 p=0.857	1.47±0.03a	F=1.271 p=0.3059	10.27±1.23a	F=0.717 p=0.5501	4.34±0.32a	F=0.975 p=0.4105	0.63±0.07a	F=1.053 p=0.3744	140.00±13.89a	F=10.362 p=0.0001	4.30±0.42b	F=1.722 p=0.1711		0-5	UD	4.82±0.46aA	1.47±0.03aA	10.27±1.23aA	4.34±0.32aA	0.63±0.07aA	140.00±13.89aA	4.30±0.42bA
	LD	4.56±0.77a		1.52±0.01a		9.09±0.59a		3.65±0.22a		0.61±0.04a		129.40±5.18a		7.25±0.68ab				LD	4.56±0.77aA	1.52±0.01aA	9.09±0.59aA	3.65±0.22aA	0.61±0.04aA	129.40±5.18aA	7.25±0.68abA
	MD	3.45±1.86a		1.55±0.04a		8.12±0.75a		3.58±0.51a		0.59±0.10a		125.00±9.57a		6.05±3.31ab				MD	3.45±1.86aA	1.55±0.04aA	8.12±0.75aA	3.58±0.51aA	0.59±0.10aA	125.00±9.57aA	6.05±3.31abA
	SD	3.05±0.90a		1.56±0.03a		6.79±2.13a		3.26±0.12a		0.47±0.05a		68.42±3.27b		8.31±0.59a				SD	3.05±0.90aA	1.56±0.03aA	6.79±2.13aA	3.26±0.12aA	0.47±0.05aAB	68.42±3.27bA	8.31±0.59aA
5-15	UD	6.56±0.98a	F=0.281 p=0.8386	1.51±0.03a	F=0.422 p=0.7395	10.02±2.28a	F=0.965 p=0.4224	4.31±0.45a	F=3.644 p=0.017	0.72±0.05a	F=1.966 p=0.1267	112.50±16.56a	F=5.125 p=0.003	3.40±0.20b	F=3.285 p=0.0258		5-15	UD	6.56±0.98aA	1.51±0.03aA	10.02±2.28aA	4.31±0.45aA	0.72±0.05aA	112.50±16.56aA	3.40±0.20bAB
	LD	5.25±0.93a		1.53±0.02a		8.43±0.66a		3.10±0.19b		0.62±0.04ab		108.51±5.41a		5.35±0.47ab				LD	5.25±0.93aA	1.53±0.02aA	8.43±0.66aA	3.10±0.19bAB	0.62±0.04abA	108.51±5.41aB	5.35±0.47abB
	MD	4.14±1.90a		1.57±0.06a		6.37±0.92a		2.62±0.52b		0.50±0.05b		106.25±1.75a		8.04±2.65a				MD	4.14±1.90aA	1.57±0.06aA	6.37±0.92aA	2.62±0.52bA	0.50±0.05bA	106.25±1.75aB	8.04±2.65aA
	SD	3.40±1.91a		1.57±0.03a		6.17±0.03a		2.30±0.49b		0.50±0.03ab		62.14±3.42b		6.91±0.99a				SD	3.40±1.91aA	1.57±0.03aA	6.17±0.03aA	2.30±0.49bAB	0.50±0.03abA	62.14±3.42bA	6.91±0.99aAB
15-30	UD	5.01±1.45a	F=0.362 p=0.7806	1.56±0.03a	F=1.114 p=0.4056	7.75±1.49a	F=0.301 p=0.8245	2.91±0.38a	F=0.603 p=0.6148	0.77±0.08a	F=4.754 p=0.0044	101.25±13.81a	F=4.754 p=0.0047	2.45±0.52a	F=1.065 p=0.3706		15-30	UD	5.01±1.45aA	1.56±0.03aA	7.75±1.49aA	2.91±0.38aB	0.77±0.08aA	101.25±13.81aA	2.45±0.52aB
	LD	3.63±0.69a		1.56±0.01a		7.44±0.62a		2.58±0.26a		0.66±0.04a		76.23±4.62a		4.33±0.51a				LD	3.63±0.69aA	1.56±0.01aA	7.44±0.62aA	2.58±0.26aB	0.66±0.04aA	76.23±4.62aC	4.33±0.51aB
	MD	3.54±0.53a		1.59±0.04a		6.42±0.62a		2.39±0.47a		0.59±0.08ab		74.50±2.22ab		5.12±1.65a				MD	3.54±0.53aA	1.59±0.04aA	6.42±0.62aA	2.39±0.47aA	0.59±0.08abA	74.50±2.22abC	5.12±1.65aA
	SD	2.44±1.00a		1.63±0.05a		5.83±0.61a		2.03±0.31a		0.38±0.03b		48.56±2.17b		5.22±0.54a				SD	2.44±1.00aA	1.63±0.05aA	5.83±0.61aA	2.03±0.31aB	0.38±0.03bB	48.56±2.17bB	5.22±0.54aB
<0.05mm soil clay/%								<0.05mm soil clay/%
		Average	SE	0.05						Average	SE	0.05
0-5cm	UD	4.82	0.458	a	F	p		UD	0-5cm	4.82	0.458	a	F	p
	LD	4.5647	0.7743	a	0.256	0.857			5-15cm	6.56	0.9833	a	1.088	0.3818
	MD	3.45	1.8648	a					15-30cm	5.01	1.4479	a
	SD	3.054	0.9039	a				LD	0-5cm	4.5647	0.7743	a	F	p
5-15cm	UD	6.56	0.9833	a	F	p			5-15cm	5.2524	0.9346	a	0.866	0.424
	LD	5.2524	0.9346	a	0.281	0.8386			15-30cm	3.6304	0.693	a
	MD	4.1367	1.9013	a				MD	0-5cm	3.45	1.8648	a	F	p
	SD	3.4	1.9104	a					5-15cm	4.1367	1.9013	a	0.047	0.9547
15-30cm	UD	5.01	1.4479	a	F	p			15-30cm	3.535	0.525	a
	LD	3.6304	0.693	a	0.362	0.7806		SD	0-5cm	3.054	0.9039	a	F	p
	MD	3.535	0.525	a					5-15cm	3.4	1.9104	a	0.131	0.8789
	SD	2.4425	1.0028	a					15-30cm	2.4425	1.0028	a
Soil bulk density/（g·cm-3）								Soil bulk density/（g·cm-3）
		Average	SE	0.05						Average	SE	0.05
0-5cm	UD	1.469	0.0324	a	F	p		UD	0-5cm	1.469	0.0324	a	F	p
	LD	1.5245	0.0147	a	1.271	0.3059			5-15cm	1.509	0.0315	a	1.854	0.2693
	MD	1.5497	0.0374	a					15-30cm	1.5577	0.0313	a
	SD	1.5622	0.0254	a				LD	0-5cm	1.5245	0.0147	a	F	p
5-15cm	UD	1.509	0.0315	a	F	p			5-15cm	1.5272	0.0245	a	0.462	0.6339
	LD	1.5272	0.0245	a	0.422	0.7395			15-30cm	1.5641	0.0084	a
	MD	1.568	0.0555	a				MD	0-5cm	1.5497	0.0374	a	F	p
	SD	1.5706	0.0253	a					5-15cm	1.568	0.0555	a	0.187	0.8366
15-30cm	UD	1.5577	0.0313	a	F	p			15-30cm	1.587	0.042	a
	LD	1.5641	0.0084	a	1.114	0.4056		SD	0-5cm	1.5622	0.0254	a	F	p
	MD	1.587	0.042	a					5-15cm	1.5706	0.0253	a	1.226	0.3496
	SD	1.6328	0.0497	a					15-30cm	1.6328	0.0497	a
Soil moisture/%								Soil moisture/%
		Average	SE	0.05						Average	SE	0.05
0-5cm	UD	10.2733	1.2337	a	F	p		UD	0-5cm	10.2733	1.2337	a	F	p
	LD	9.088	0.5915	a	0.717	0.5501			5-15cm	10.0233	2.2837	a	0.646	0.5569
	MD	8.12	0.7511	a					15-30cm	7.75	1.4947	a
	SD	6.785	2.125	a				LD	0-5cm	9.088	0.5915	a	F	p
5-15cm	UD	10.0233	2.2837	a	F	p			5-15cm	8.4336	0.658	a	1.775	0.1769
	LD	8.4336	0.658	a	0.965	0.4224			15-30cm	7.4368	0.6212	a
	MD	6.3667	0.9202	a				MD	0-5cm	8.12	0.7511	a	F	p
	SD	6.17	0.03	a					5-15cm	6.3667	0.9202	a	1.662	0.2664
15-30cm	UD	7.75	1.4947	a	F	p			15-30cm	6.4167	0.6222	a
	LD	7.4368	0.6212	a	0.301	0.8245		SD	0-5cm	6.785	2.125	a	F	p
	MD	6.4167	0.6222	a					5-15cm	6.17	0.03	a	0.144	0.8717
	SD	5.83	0.61	a					15-30cm	5.83	0.61	a
Organic matter/（g·kg-1）								Organic matter/（g·kg-1）
		Average	SE	0.05						Average	SE	0.05
0-5cm	UD	4.3383	0.3244	a	F	p		UD	0-5cm	4.3383	0.3244	a	F	p
	LD	3.6532	0.2163	a	0.975	0.4105			5-15cm	4.305	0.45	a	4.281	0.0252
	MD	3.575	0.5111	a					15-30cm	2.9079	0.3797	b
	SD	3.258	0.12	a				LD	0-5cm	3.6532	0.2163	a	F	p
5-15cm	UD	4.305	0.45	a	F	p			5-15cm	3.1	0.1909	ab	5.481	0.0052
	LD	3.1	0.1909	b	3.644	0.017			15-30cm	2.5823	0.2617	b
	MD	2.6217	0.5159	b				MD	0-5cm	3.575	0.5111	a	F	p
	SD	2.303	0.4928	b					5-15cm	2.6217	0.5159	a	1.589	0.2367
15-30cm	UD	2.9079	0.3797	a	F	p			15-30cm	2.39	0.4663	a
	LD	2.5823	0.2617	a	0.603	0.6148		SD	0-5cm	3.258	0.12	a	F	p
	MD	2.39	0.4663	a					5-15cm	2.303	0.4928	ab	3.533	0.0434
	SD	2.03	0.3096	a					15-30cm	2.03	0.3096	b
Total soil nitrogen/（g·kg-1）								Total soil nitrogen/（g·kg-1）
		Average	SE	0.05						Average	SE	0.05
0-5cm	UD	0.6307	0.0684	a	F	p		UD	0-5cm	0.6307	0.0684	a	F	p
	LD	0.6098	0.0365	a	1.053	0.3744			5-15cm	0.7229	0.0505	a	1.105	0.3415
	MD	0.5867	0.0982	a					15-30cm	0.7693	0.0793	a
	SD	0.471	0.0458	a				LD	0-5cm	0.6098	0.0365	a	F	p
5-15cm	UD	0.7229	0.0505	a	F	p			5-15cm	0.624	0.0434	a	0.46	0.632
	LD	0.624	0.0434	ab	1.966	0.1267			15-30cm	0.6621	0.0395	a
	MD	0.4967	0.0526	b				MD	0-5cm	0.5867	0.0982	a	F	p
	SD	0.502	0.0278	ab					5-15cm	0.4967	0.0526	a	0.434	0.6557
15-30cm	UD	0.7693	0.0793	a	F	p			15-30cm	0.585	0.0769	a
	LD	0.6621	0.0395	a	4.754	0.0044		SD	0-5cm	0.471	0.0458	ab	F	p
	MD	0.585	0.0769	ab					5-15cm	0.502	0.0278	a	2.883	0.0733
	SD	0.383	0.0332	b					15-30cm	0.383	0.0332	b
Available potassium/（mg·kg-1）								Available potassium/（mg·kg-1）
		Average	SE	0.05						Average	SE	0.05
0-5cm	UD	140	13.8873	a	F	p		UD	0-5cm	140	13.8873	a	F	p
	LD	129.402	5.1798	a	10.362	0.0001			5-15cm	112.5	16.5562	a	1.812	0.1879
	MD	125	9.5743	a					15-30cm	101.25	13.8148	a
	SD	68.423	3.2749	b				LD	0-5cm	129.402	5.1798	a	F	p
5-15cm	UD	112.5	16.5562	a	F	p			5-15cm	108.511	5.4065	b	27.819	0.0001
	LD	108.511	5.4065	a	5.125	0.003			15-30cm	76.2277	4.6191	c
	MD	106.25	1.75	a				MD	0-5cm	125	9.5743	a	F	p
	SD	62.136	3.4155	b					5-15cm	106.25	1.75	b	19.619	0.0005
15-30cm	UD	101.25	13.8148	a	F	p			15-30cm	74.5	2.2174	c
	LD	76.2277	4.6191	a	4.754	0.0047		SD	0-5cm	68.423	3.2749	a	F	p
	MD	74.5	2.2174	ab					5-15cm	62.136	3.4155	a	11.406	0.0003
	SD	48.563	2.1696	b					15-30cm	48.563	2.1696	b
Available phosphorus/（mg·kg-1）								Available phosphorus/（mg·kg-1）
		Average	SE	0.05						Average	SE	0.05
0-5cm	UD	4.295	0.421	b	F	p		UD	0-5cm	4.295	0.421	a	F	p
	LD	7.2483	0.6779	ab	1.722	0.1711			5-15cm	3.4025	0.195	ab	5.634	0.009
	MD	6.0475	3.3081	ab					15-30cm	2.4513	0.5231	b
	SD	8.3063	0.5881	a				LD	0-5cm	7.2483	0.6779	a	F	p
5-15cm	UD	3.4025	0.195	b	F	p			5-15cm	5.346	0.4737	b	6.977	0.0013
	LD	5.346	0.4737	ab	3.285	0.0258			15-30cm	4.3334	0.5077	b
	MD	8.0367	2.6491	a				MD	0-5cm	6.0475	3.3081	a	F	p
	SD	6.9087	0.9903	a					5-15cm	8.0367	2.6491	a	0.404	0.6757
15-30cm	UD	2.4513	0.5231	a	F	p			15-30cm	5.1217	1.6525	a
	LD	4.3334	0.5077	a	1.065	0.3706		SD	0-5cm	8.3063	0.5881	a	F	p
	MD	5.1217	1.6525	a					5-15cm	6.9087	0.9903	ab	2.857	0.0852
	SD	5.215	0.537	a					15-30cm	5.215	0.537	b

## Sheet: Correlation Analysis
Degradation degree	Soil layer/cm	<0.05mm soil clay/%	Soil bulk density/（g·cm-3）	Soil moisture/%	Organic matter/（g·kg-1）	Total nitrogen/（g·kg-1）	Available potassium/（mg·kg-1）	Available phosphorus/（mg·kg-1）	Urease activity	Polyphenol oxidase activity	Protease activity	Phosphatase activity	Sucrase activity	Bacteria	Actinomycetes	Fungi		Results	Date 2021/1/26 0:44:48
UD	0-5cm	4.82067	1.469	10.2717	4.33937	0.630381	140	4.29555	6.29	0.77	0.64	0.81	0.76	17.86	11.33	8.4		Correlation coefficient	x1	x2	x3	x4	x5	x6	x7	x8	x9	x10	x11	x12	x13	x14	x15
	5-15cm	6.56	1.509	10.0194	4.30493	0.722937	112.5	3.40228	4.16	0.51	0.52	0.64	0.57	10.33	9.46	6.77		x1	1	-0.72**	0.78**	0.68*	0.78**	0.66*	-0.49	0.73**	0.76**	0.77**	0.73**	0.75**	0.71**	0.82**	0.80**
	15-30cm	5.01011	1.55775	7.74833	2.90828	0.768358	101.25	2.45255	2.43	0.4	0.37	0.36	0.43	7.33	7.64	5		x2	-0.72**	1	-0.93**	-0.90**	-0.59*	-0.83**	0.19	-0.90**	-0.88**	-0.93**	-0.95**	-0.94**	-0.89**	-0.85**	-0.84**
LD	0-5cm	4.56428	1.52452	9.08727	3.65291	0.610181	129.402	7.2483	3.29	0.54	0.46	0.68	0.53	11.33	9.01	4.7		x3	0.78**	-0.93**	1	0.93**	0.67*	0.83**	-0.41	0.94**	0.92**	0.95**	0.95**	0.95**	0.93**	0.93**	0.91**
	5-15cm	5.25287	1.52717	8.4324	3.09953	0.623693	108.511	5.34593	2.13	0.39	0.31	0.45	0.41	6.74	7.56	3.13		x4	0.68*	-0.90**	0.93**	1	0.52	0.81**	-0.19	0.85**	0.80**	0.93**	0.93**	0.91**	0.81**	0.77**	0.79**
	15-30cm	3.63013	1.56412	7.43527	2.58221	0.661685	76.2277	4.33288	1.47	0.16	0.2	0.22	0.31	4.11	4.67	2.33		x5	0.78**	-0.59*	0.67*	0.52	1	0.57*	-0.71**	0.62*	0.64*	0.65*	0.56*	0.67*	0.62*	0.76**	0.72**
MD	0-5cm	3.44973	1.54967	8.11833	3.57472	0.587301	125	6.04826	1.15	0.11	0.35	0.43	0.42	3.21	2.67	0.67		x6	0.66*	-0.83**	0.83**	0.81**	0.57*	1	-0.14	0.78**	0.77**	0.91**	0.91**	0.91**	0.81**	0.77**	0.70**
	5-15cm	4.136	1.568	6.36667	2.62295	0.498137	106.25	8.03614	0.72	0.06	0.27	0.31	0.32	2.24	1.14	0.23		x7	-0.49	0.19	-0.41	-0.19	-0.71**	-0.14	1	-0.46	-0.45	-0.32	-0.19	-0.34	-0.43	-0.54	-0.59*
	15-30cm	3.535	1.58695	6.41778	2.3915	0.584336	74.5	5.12201	0.39	0.04	0.16	0.19	0.24	1.05	0.51	0.06		x8	0.73**	-0.90**	0.94**	0.85**	0.62*	0.78**	-0.46	1	0.97**	0.94**	0.92**	0.94**	0.99**	0.94**	0.97**
SD	0-5cm	3.0546	1.56217	6.78417	3.2571	0.470865	68.4247	8.30726	0.42	0.07	0.21	0.27	0.27	0.21	0.22	0.07		x9	0.76**	-0.88**	0.92**	0.80**	0.64*	0.77**	-0.45	0.97**	1	0.92**	0.91**	0.91**	0.98**	0.97**	0.97**
	5-15cm	3.3975	1.57062	6.17083	2.30271	0.501231	62.1361	6.90889	0.25	0.05	0.13	0.17	0.14	0.11	0.07	0.03		x10	0.77**	-0.93**	0.95**	0.93**	0.65*	0.91**	-0.32	0.94**	0.92**	1	0.98**	0.99**	0.94**	0.89**	0.90**
	15-30cm	2.44325	1.63283	5.83083	2.0296	0.382734	48.5618	5.21426	0.07	0.02	0.05	0.04	0.06	0.01	0.01	0.01		x11	0.73**	-0.95**	0.95**	0.93**	0.56*	0.91**	-0.19	0.92**	0.91**	0.98**	1	0.97**	0.93**	0.88**	0.86**
																		x12	0.75**	-0.94**	0.95**	0.91**	0.67*	0.91**	-0.34	0.94**	0.91**	0.99**	0.97**	1	0.94**	0.90**	0.89**
																		x13	0.71**	-0.89**	0.93**	0.81**	0.62*	0.81**	-0.43	0.99**	0.98**	0.94**	0.93**	0.94**	1	0.95**	0.96**
																		x14	0.82**	-0.85**	0.93**	0.77**	0.76**	0.77**	-0.54	0.94**	0.97**	0.89**	0.88**	0.90**	0.95**	1	0.97**
																		x15	0.80**	-0.84**	0.91**	0.79**	0.72**	0.70**	-0.59*	0.97**	0.97**	0.90**	0.86**	0.89**	0.96**	0.97**	1
																			* p<0.05	** p<0.01
		<0.05mm soil clay	Soil bulk density	Soil moisture	Organic matter	Total nitrogen	Available potassium	Available phosphorus	Urease activity	Polyphenol oxidase activity	Protease activity	Phosphatase activity	Sucrase activity	Bacteria	Actinomycetes
	Soil bulk density	-0.72**
	Soil moisture	0.78**	-0.93**
	Organic matter	0.68*	-0.90**	0.93**
	Total nitrogen	0.78**	-0.59*	0.67*	0.52
	Available potassium	0.66*	-0.83**	0.83**	0.81**	0.57*
	Available phosphorus	-0.49	0.19	-0.41	-0.19	-0.71**	-0.14
	Urease activity	0.73**	-0.90**	0.94**	0.85**	0.62*	0.78**	-0.46
	Polyphenol oxidase activity	0.76**	-0.88**	0.92**	0.80**	0.64*	0.77**	-0.45	0.97**
	Protease activity	0.77**	-0.93**	0.95**	0.93**	0.65*	0.91**	-0.32	0.94**	0.92**
	Phosphatase activity	0.73**	-0.95**	0.95**	0.93**	0.56*	0.91**	-0.19	0.92**	0.91**	0.98**
	Sucrase activity	0.75**	-0.94**	0.95**	0.91**	0.67*	0.91**	-0.34	0.94**	0.91**	0.99**	0.97**
	Bacteria	0.71**	-0.89**	0.93**	0.81**	0.62*	0.81**	-0.43	0.99**	0.98**	0.94**	0.93**	0.94**
	Actinomycetes	0.82**	-0.85**	0.93**	0.77**	0.76**	0.77**	-0.54	0.94**	0.97**	0.89**	0.88**	0.90**	0.95**
	Fungi	0.80**	-0.84**	0.91**	0.79**	0.72**	0.70**	-0.59*	0.97**	0.97**	0.90**	0.86**	0.89**	0.96**	0.97**

## Sheet: PCA Process
Data	Degradation degree	Soil layer/cm	<0.05mm soil clay/%	Soil bulk density/（g·cm-3）	Soil moisture/%	Organic matter/（g·kg-1）	Total nitrogen/（g·kg-1）	Available potassium/（mg·kg-1）	Available phosphorus/（mg·kg-1）	Urease activity	Polyphenol oxidase activity	Protease activity	Phosphatase activity	Sucrase activity	Bacteria	Actinomycetes	Fungi
	UD	0-5cm	4.82067	1.469	10.2717	4.33937	0.630381	140	4.29555	6.29	0.77	0.64	0.81	0.76	17.86	11.33	8.4
		5-15cm	6.56	1.509	10.0194	4.30493	0.722937	112.5	3.40228	4.16	0.51	0.52	0.64	0.57	10.33	9.46	6.77
		15-30cm	5.01011	1.55775	7.74833	2.90828	0.768358	101.25	2.45255	2.43	0.4	0.37	0.36	0.43	7.33	7.64	5
	LD	0-5cm	4.56428	1.52452	9.08727	3.65291	0.610181	129.402	7.2483	3.29	0.54	0.46	0.68	0.53	11.33	9.01	4.7
		5-15cm	5.25287	1.52717	8.4324	3.09953	0.623693	108.511	5.34593	2.13	0.39	0.31	0.45	0.41	6.74	7.56	3.13
		15-30cm	3.63013	1.56412	7.43527	2.58221	0.661685	76.2277	4.33288	1.47	0.16	0.2	0.22	0.31	4.11	4.67	2.33
	MD	0-5cm	3.44973	1.54967	8.11833	3.57472	0.587301	125	6.04826	1.15	0.11	0.35	0.43	0.42	3.21	2.67	0.67
		5-15cm	4.136	1.568	6.36667	2.62295	0.498137	106.25	8.03614	0.72	0.06	0.27	0.31	0.32	2.24	1.14	0.23
		15-30cm	3.535	1.58695	6.41778	2.3915	0.584336	74.5	5.12201	0.39	0.04	0.16	0.19	0.24	1.05	0.51	0.06
	SD	0-5cm	3.0546	1.56217	6.78417	3.2571	0.470865	68.4247	8.30726	0.42	0.07	0.21	0.27	0.27	0.21	0.22	0.07
		5-15cm	3.3975	1.57062	6.17083	2.30271	0.501231	62.1361	6.90889	0.25	0.05	0.13	0.17	0.14	0.11	0.07	0.03
		15-30cm	2.44325	1.63283	5.83083	2.0296	0.382734	48.5618	5.21426	0.07	0.02	0.05	0.04	0.06	0.01	0.01	0.01
Membership	Degradation degree	Soil layer/cm	<0.05mm soil clay/%	Soil bulk density/（g·cm-3）	Soil moisture/%	Organic matter/（g·kg-1）	Total nitrogen/（g·kg-1）	Available potassium/（mg·kg-1）	Available phosphorus/（mg·kg-1）	Urease activity	Polyphenol oxidase activity	Protease activity	Phosphatase activity	Sucrase activity	Bacteria	Actinomycetes	Fungi
	UD	0-5cm	0.577498	1	1	1	0.642197	1	0.314789	1	1	1	1	1	1	1	1
		5-15cm	1	0.755849	0.943204	0.985087	0.882214	0.69925	0.162216	0.657556	0.653333	0.79661	0.779221	0.728571	0.578151	0.834806	0.805721
		15-30cm	0.623516	0.458291	0.431788	0.380417	1	0.576216	0	0.379421	0.506667	0.542373	0.415584	0.528571	0.410084	0.674028	0.594756
	LD	0-5cm	0.515219	0.661089	0.733293	0.702801	0.589816	0.884098	0.819126	0.517685	0.693333	0.694915	0.831169	0.671429	0.634174	0.795053	0.558999
		5-15cm	0.682484	0.644964	0.585828	0.463218	0.624855	0.655621	0.494197	0.33119	0.493333	0.440678	0.532468	0.5	0.377031	0.666961	0.371871
		15-30cm	0.288306	0.419379	0.361291	0.239246	0.723377	0.302563	0.321165	0.22508	0.186667	0.254237	0.233766	0.357143	0.229692	0.411661	0.27652
	MD	0-5cm	0.244485	0.50763	0.515106	0.668947	0.530483	0.835955	0.614157	0.173633	0.12	0.508475	0.506494	0.514286	0.179272	0.234982	0.0786651
		5-15cm	0.411186	0.395727	0.120661	0.256886	0.299264	0.630898	0.953692	0.104502	0.0533333	0.372881	0.350649	0.371429	0.12493	0.0998233	0.0262217
		15-30cm	0.265197	0.280061	0.13217	0.156678	0.522795	0.283669	0.45595	0.0514469	0.0266667	0.186441	0.194805	0.257143	0.0582633	0.0441696	0.00595948
	SD	0-5cm	0.148503	0.431333	0.214674	0.531436	0.228541	0.217228	1	0.0562701	0.0666667	0.271186	0.298701	0.3	0.0112045	0.0185512	0.00715137
		5-15cm	0.148503	0.379705	0.0765622	0.118241	0.307286	0.148453	0.761155	0.0289389	0.04	0.135593	0.168831	0.114286	0.00560224	0.00530035	0.00238379
		15-30cm	0	0	0	0	0	0	0.471707	0	0	0	0	0	0	0	0
							Total variance explained
	Common factor variance						Component	Initial eigenvalue			Extracting the sum of squares of the load			Rotating the sum of squares of the load
		Initial	Extracted					Total	Variance contribution rates%	Accumulated Variance contribution rates%	Total	Variance contribution rates%	Accumulated Variance contribution rates%	Total	Variance contribution rates%	Accumulated Variance contribution rates%
	VAR00001	1	0.756729				1	12.249	81.6601	81.6601	12.249	81.6601	81.6601	9.99755	66.6503	66.6503
	VAR00002	1	0.920362				2	1.45213	9.68083	91.3409	1.45213	9.68083	91.3409	3.7036	24.6906	91.3409
	VAR00003	1	0.953762				3	0.517928	3.45285	94.7938
	VAR00004	1	0.877929				4	0.247769	1.6518	96.4456
	VAR00005	1	0.803778				5	0.22784	1.51893	97.9645
	VAR00006	1	0.828902				6	0.141639	0.944257	98.9088
	VAR00007	1	0.924089				7	0.0775699	0.517133	99.4259
	VAR00008	1	0.937529				8	0.053828	0.358853	99.7848
	VAR00009	1	0.92564				9	0.0139217	0.0928115	99.8776
	VAR00010	1	0.976202				10	0.0108926	0.0726174	99.9502
	VAR00011	1	0.993223				11	0.00747079	0.0498053	100
	VAR00012	1	0.97309				12	3.84603e-16	2.56402e-15	100
	VAR00013	1	0.931989				13	1.54908e-16	1.03272e-15	100
	VAR00014	1	0.950352				14	-5.32533e-17	-3.55022e-16	100
	VAR00015	1	0.947566				15	-5.63948e-16	-3.75965e-15	100
	Factor score coefficient matrix
		Component
		1	2
	VAR00001	-0.0149733	0.178619
	VAR00002	0.138535	-0.103171
	VAR00003	0.0862354	0.00637297
	VAR00004	0.15393	-0.14021
	VAR00005	-0.112371	0.348827
	VAR00006	0.153741	-0.1452
	VAR00007	0.235018	-0.537886
	VAR00008	0.0701317	0.0364734
	VAR00009	0.0612902	0.0525287
	VAR00010	0.118457	-0.0562191
	VAR00011	0.155827	-0.132288
	VAR00012	0.112879	-0.045169
	VAR00013	0.0770251	0.0224866
	VAR00014	0.0202654	0.132506
	VAR00015	0.0099899	0.151262

## Sheet: PCA Results
	Principal component	Characteristic root	Variance contribution rates%	Accumulated Variance contribution rates%
	1	12.249	81.6601	81.6601
	2	1.45213	9.68083	91.3409		Evaluation indicator	Principal component				Common factor variance	Weight	Common factor variance of MDS	Weight of MDS
							1	2			Extracted		Extracted
						Soil clay (X1)	-0.0149733	0.178619		VAR00001	0.756729	0.0552311
						Soil bulk density (X2)	0.138535	-0.103171		VAR00002	0.920362	0.0671741
						Soil moisture (X3)	0.0862354	0.00637297		VAR00003	0.953762	0.0696118
						Organic matter (X4)	0.15393	-0.14021		VAR00004	0.877929	0.0640771	0.877929	0.243936
	Factor	Principal component				Total nitrogen (X5)	-0.112371	0.348827		VAR00005	0.803778	0.058665	0.803778	0.223333
		1	2			Available potassium (X6)	0.153741	-0.1452		VAR00006	0.828902	0.0604988
	Soil clay (X1)	-0.0149733	0.178619			Available phosphorus (X7)	0.235018	-0.537886		VAR00007	0.924089	0.0674462	0.924089	0.256761
	Soil bulk density (X2)	0.138535	-0.103171			Urease activity (X8)	0.0701317	0.0364734		VAR00008	0.937529	0.068427
	Soil moisture (X3)	0.0862354	0.00637297			Polyphenol oxidase activity (X9)	0.0612902	0.0525287		VAR00009	0.92564	0.0675593
	Organic matter (X4)	0.15393	-0.14021			Protease activity (X10)	0.118457	-0.0562191		VAR00010	0.976202	0.0712497
	Total nitrogen (X5)	-0.112371	0.348827			Phosphatase activity (X11)	0.155827	-0.132288		VAR00011	0.993223	0.072492	0.993223	0.27597
	Available potassium (X6)	0.153741	-0.1452			Sucrase activity (X12)	0.112879	-0.045169		VAR00012	0.97309	0.0710225
	Available phosphorus (X7)	0.235018	-0.537886			Bacteria (X13)	0.0770251	0.0224866		VAR00013	0.931989	0.0680227
	Urease activity (X8)	0.0701317	0.0364734			Actinomycetes (X14)	0.0202654	0.132506		VAR00014	0.950352	0.069363
	Polyphenol oxidase activity (X9)	0.0612902	0.0525287			Fungi (X15)	0.0099899	0.151262		VAR00015	0.947566	0.0691597
	Protease activity (X10)	0.118457	-0.0562191			Characteristic root	12.249	1.45213
	Phosphatase activity (X11)	0.155827	-0.132288			Variance contribution rates/%	81.6601	9.68083		sum	13.7011		3.59902
	Sucrase activity (X12)	0.112879	-0.045169			Accumulated variance contribution rates/%	81.6601	91.3409
	Bacteria (X13)	0.0770251	0.0224866
	Actinomycetes (X14)	0.0202654	0.132506
	Fungi (X15)	0.0099899	0.151262

## Sheet: TDS SQI
Membership	Degradation degree	Soil layer/cm	<0.05mm soil clay/%	Soil bulk density/（g·cm-3）	Soil moisture/%	Organic matter/（g·kg-1）	Total nitrogen/（g·kg-1）	Available potassium/（mg·kg-1）	Available phosphorus/（mg·kg-1）	Urease activity	Polyphenol oxidase activity	Protease activity	Phosphatase activity	Sucrase activity	Bacteria	Actinomycetes	Fungi
	UD	0-5cm	0.577498	1	1	1	0.642197	1	0.314789	1	1	1	1	1	1	1	1
		5-15cm	1	0.755849	0.943204	0.985087	0.882214	0.69925	0.162216	0.657556	0.653333	0.79661	0.779221	0.728571	0.578151	0.834806	0.805721
		15-30cm	0.623516	0.458291	0.431788	0.380417	1	0.576216	0	0.379421	0.506667	0.542373	0.415584	0.528571	0.410084	0.674028	0.594756
		Average	0.733672	0.738047	0.791664	0.788501	0.841471	0.758489	0.159002	0.678992	0.72	0.779661	0.731602	0.752381	0.662745	0.836278	0.800159
	LD	0-5cm	0.515219	0.661089	0.733293	0.702801	0.589816	0.884098	0.819126	0.517685	0.693333	0.694915	0.831169	0.671429	0.634174	0.795053	0.558999
		5-15cm	0.682484	0.644964	0.585828	0.463218	0.624855	0.655621	0.494197	0.33119	0.493333	0.440678	0.532468	0.5	0.377031	0.666961	0.371871
		15-30cm	0.288306	0.419379	0.361291	0.239246	0.723377	0.302563	0.321165	0.22508	0.186667	0.254237	0.233766	0.357143	0.229692	0.411661	0.27652
		Average	0.495336	0.575144	0.560138	0.468421	0.646016	0.614094	0.54483	0.357985	0.457778	0.463277	0.532468	0.509524	0.413632	0.624558	0.402463
	MD	0-5cm	0.244485	0.50763	0.515106	0.668947	0.530483	0.835955	0.614157	0.173633	0.12	0.508475	0.506494	0.514286	0.179272	0.234982	0.0786651
		5-15cm	0.411186	0.395727	0.120661	0.256886	0.299264	0.630898	0.953692	0.104502	0.0533333	0.372881	0.350649	0.371429	0.12493	0.0998233	0.0262217
		15-30cm	0.265197	0.280061	0.13217	0.156678	0.522795	0.283669	0.45595	0.0514469	0.0266667	0.186441	0.194805	0.257143	0.0582633	0.0441696	0.00595948
		Average	0.306956	0.394473	0.255979	0.360837	0.450847	0.583507	0.6746	0.109861	0.0666667	0.355932	0.350649	0.380952	0.120822	0.126325	0.0369487
	SD	0-5cm	0.148503	0.431333	0.214674	0.531436	0.228541	0.217228	1	0.0562701	0.0666667	0.271186	0.298701	0.3	0.0112045	0.0185512	0.00715137
		5-15cm	0.148503	0.379705	0.0765622	0.118241	0.307286	0.148453	0.761155	0.0289389	0.04	0.135593	0.168831	0.114286	0.00560224	0.00530035	0.00238379
		15-30cm	0	0	0	0	0	0	0.471707	0	0	0	0	0	0	0	0
		Average	0.099002	0.270346	0.0970789	0.216559	0.178609	0.121894	0.744287	0.028403	0.0355556	0.135593	0.155844	0.138095	0.00560224	0.00795053	0.00317839
		Membership				Weight	SQI
		UD	LD	MD	SD		UD	LD	MD	SD
		0.733672	0.495336	0.306956	0.099002	0.0552311	0.0405215	0.027358	0.0169535	0.00546799
		0.738047	0.575144	0.394473	0.270346	0.0671741	0.0495776	0.0386348	0.0264983	0.0181602
		0.791664	0.560138	0.255979	0.0970789	0.0696118	0.0551092	0.0389922	0.0178192	0.00675784
		0.788501	0.468421	0.360837	0.216559	0.0640771	0.0505249	0.0300151	0.0231214	0.0138765
		0.841471	0.646016	0.450847	0.178609	0.058665	0.0493649	0.0378986	0.026449	0.0104781
		0.758489	0.614094	0.583507	0.121894	0.0604988	0.0458876	0.0371519	0.0353015	0.00737442
		0.159002	0.54483	0.6746	0.744287	0.0674462	0.010724	0.0367467	0.0454992	0.0501993
		0.678992	0.357985	0.109861	0.028403	0.068427	0.0464614	0.0244959	0.00751744	0.00194353
		0.72	0.457778	0.0666667	0.0355556	0.0675593	0.0486427	0.0309272	0.00450396	0.00240211
		0.779661	0.463277	0.355932	0.135593	0.0712497	0.0555506	0.0330083	0.0253601	0.00966098
		0.731602	0.532468	0.350649	0.155844	0.072492	0.0530353	0.0385996	0.0254193	0.0112975
		0.752381	0.509524	0.380952	0.138095	0.0710225	0.053436	0.0361877	0.0270562	0.00980787
		0.662745	0.413632	0.120822	0.00560224	0.0680227	0.0450817	0.0281364	0.00821862	0.00038108
		0.836278	0.624558	0.126325	0.00795053	0.069363	0.0580067	0.0433212	0.00876228	0.000551472
		0.800159	0.402463	0.0369487	0.00317839	0.0691597	0.0553387	0.0278342	0.00255536	0.000219816
							0.717263	0.509308	0.301035	0.148579
	UD				SQI				LD				SQI
	0-5cm	5-15cm	15-30cm	Weight	0-5cm	5-15cm	15-30cm		0-5cm	5-15cm	15-30cm	Weight	0-5cm	5-15cm	15-30cm
	0.577498	1	0.623516	0.0552311	0.0318959	0.0552311	0.0344375		0.515219	0.682484	0.288306	0.0552311	0.0284561	0.0376943	0.0159234
	1	0.755849	0.458291	0.0671741	0.0671741	0.0507735	0.0307853		0.661089	0.644964	0.419379	0.0671741	0.044408	0.0433249	0.0281714
	1	0.943204	0.431788	0.0696118	0.0696118	0.0656582	0.0300576		0.733293	0.585828	0.361291	0.0696118	0.0510459	0.0407806	0.0251501
	1	0.985087	0.380417	0.0640771	0.0640771	0.0631215	0.024376		0.702801	0.463218	0.239246	0.0640771	0.0450334	0.0296816	0.0153302
	0.642197	0.882214	1	0.058665	0.0376745	0.0517552	0.058665		0.589816	0.624855	0.723377	0.058665	0.0346016	0.0366572	0.0424369
	1	0.69925	0.576216	0.0604988	0.0604988	0.0423038	0.0348604		0.884098	0.655621	0.302563	0.0604988	0.0534868	0.0396643	0.0183047
	0.314789	0.162216	0	0.0674462	0.0212313	0.0109408	0		0.819126	0.494197	0.321165	0.0674462	0.0552469	0.0333317	0.0216613
	1	0.657556	0.379421	0.068427	0.068427	0.0449946	0.0259627		0.517685	0.33119	0.22508	0.068427	0.0354236	0.0226623	0.0154016
	1	0.653333	0.506667	0.0675593	0.0675593	0.0441388	0.0342301		0.693333	0.493333	0.186667	0.0675593	0.0468411	0.0333293	0.0126111
	1	0.79661	0.542373	0.0712497	0.0712497	0.0567582	0.0386439		0.694915	0.440678	0.254237	0.0712497	0.0495125	0.0313982	0.0181143
	1	0.779221	0.415584	0.072492	0.072492	0.0564873	0.0301265		0.831169	0.532468	0.233766	0.072492	0.0602531	0.0385996	0.0169462
	1	0.728571	0.528571	0.0710225	0.0710225	0.051745	0.0375405		0.671429	0.5	0.357143	0.0710225	0.0476865	0.0355113	0.0253652
	1	0.578151	0.410084	0.0680227	0.0680227	0.0393274	0.027895		0.634174	0.377031	0.229692	0.0680227	0.0431382	0.0256467	0.0156243
	1	0.834806	0.674028	0.069363	0.069363	0.0579046	0.0467526		0.795053	0.666961	0.411661	0.069363	0.0551472	0.0462624	0.028554
	1	0.805721	0.594756	0.0691597	0.0691597	0.0557234	0.0411331		0.558999	0.371871	0.27652	0.0691597	0.0386602	0.0257185	0.019124
					0.909459	0.746863	0.495466						0.688941	0.520263	0.318719
					0.717263								0.509308
	MD				SQI				SD				SQI
	0-5cm	5-15cm	15-30cm	Weight	0-5cm	5-15cm	15-30cm		0-5cm	5-15cm	15-30cm	Weight	0-5cm	5-15cm	15-30cm
	0.244485	0.411186	0.265197	0.0552311	0.0135032	0.0227103	0.0146471		0.148503	0.148503	0	0.0552311	0.00820199	0.00820199	0
	0.50763	0.395727	0.280061	0.0671741	0.0340996	0.0265826	0.0188128		0.431333	0.379705	0	0.0671741	0.0289744	0.0255063	0
	0.515106	0.120661	0.13217	0.0696118	0.0358575	0.0083994	0.00920059		0.214674	0.0765622	0	0.0696118	0.0149439	0.00532964	0
	0.668947	0.256886	0.156678	0.0640771	0.0428642	0.0164605	0.0100395		0.531436	0.118241	0	0.0640771	0.0340529	0.00757654	0
	0.530483	0.299264	0.522795	0.058665	0.0311208	0.0175563	0.0306698		0.228541	0.307286	0	0.058665	0.0134074	0.018027	0
	0.835955	0.630898	0.283669	0.0604988	0.0505742	0.0381686	0.0171616		0.217228	0.148453	0	0.0604988	0.013142	0.00898125	0
	0.614157	0.953692	0.45595	0.0674462	0.0414225	0.0643229	0.0307521		1	0.761155	0.471707	0.0674462	0.0674462	0.051337	0.0318148
	0.173633	0.104502	0.0514469	0.068427	0.0118812	0.00715074	0.00352036		0.0562701	0.0289389	0	0.068427	0.0038504	0.0019802	0
	0.12	0.0533333	0.0266667	0.0675593	0.00810712	0.00360316	0.00180158		0.0666667	0.04	0	0.0675593	0.00450396	0.00270237	0
	0.508475	0.372881	0.186441	0.0712497	0.0362287	0.0265677	0.0132838		0.271186	0.135593	0	0.0712497	0.019322	0.00966098	0
	0.506494	0.350649	0.194805	0.072492	0.0367167	0.0254193	0.0141218		0.298701	0.168831	0	0.072492	0.0216535	0.0122389	0
	0.514286	0.371429	0.257143	0.0710225	0.0365259	0.0263798	0.0182629		0.3	0.114286	0	0.0710225	0.0213068	0.00811686	0
	0.179272	0.12493	0.0582633	0.0680227	0.0121945	0.00849807	0.00396323		0.0112045	0.00560224	0	0.0680227	0.000762159	0.00038108	0
	0.234982	0.0998233	0.0441696	0.069363	0.0162991	0.00692404	0.00306373		0.0185512	0.00530035	0	0.069363	0.00128677	0.000367648	0
	0.0786651	0.0262217	0.00595948	0.0691597	0.00544045	0.00181348	0.000412155		0.00715137	0.00238379	0	0.0691597	0.000494586	0.000164862	0
					0.412836	0.300557	0.189713						0.253349	0.160573	0.0318148
					0.301035								0.148579

## Sheet: MDS SQI
Membership	Degradation degree	Soil layer/cm	Organic matter/（g·kg-1）	Total nitrogen/（g·kg-1）	Available phosphorus/（mg·kg-1）	Phosphatase activity
	UD	0-5cm	1	0.642197	0.314789	1
		5-15cm	0.985087	0.882214	0.162216	0.779221
		15-30cm	0.380417	1	0	0.415584
		平均	0.788501	0.841471	0.159002	0.731602
	LD	0-5cm	0.702801	0.589816	0.819126	0.831169
		5-15cm	0.463218	0.624855	0.494197	0.532468
		15-30cm	0.239246	0.723377	0.321165	0.233766
		平均	0.468421	0.646016	0.54483	0.532468
	MD	0-5cm	0.668947	0.530483	0.614157	0.506494
		5-15cm	0.256886	0.299264	0.953692	0.350649
		15-30cm	0.156678	0.522795	0.45595	0.194805
		平均	0.360837	0.450847	0.6746	0.350649
	SD	0-5cm	0.531436	0.228541	1	0.298701
		5-15cm	0.118241	0.307286	0.761155	0.168831
		15-30cm	0	0	0.471707	0
		平均	0.216559	0.178609	0.744287	0.155844
		Membership				Weight	SQI
		UD	LD	MD	SD		UD	LD	MD	SD
		0.788501	0.468421	0.360837	0.216559	0.243936	0.192344	0.114265	0.088021	0.0528265
		0.841471	0.646016	0.450847	0.178609	0.223333	0.187928	0.144276	0.100689	0.0398892
		0.159002	0.54483	0.6746	0.744287	0.256761	0.0408255	0.139891	0.173211	0.191104
		0.731602	0.532468	0.350649	0.155844	0.27597	0.2019	0.146945	0.0967689	0.0430084
							0.622997	0.545378	0.45869	0.326828
	UD				SQI				LD				SQI
	0-5cm	5-15cm	15-30cm	Weight	0-5cm	5-15cm	15-30cm		0-5cm	5-15cm	15-30cm	Weight	0-5cm	5-15cm	15-30cm
	1	0.985087	0.380417	0.243936	0.243936	0.240298	0.0927972		0.702801	0.463218	0.239246	0.243936	0.171438	0.112995	0.0583605
	0.642197	0.882214	1	0.223333	0.143423	0.197027	0.223333		0.589816	0.624855	0.723377	0.223333	0.131725	0.139551	0.161553
	0.314789	0.162216	0	0.256761	0.0808257	0.0416507	0		0.819126	0.494197	0.321165	0.256761	0.21032	0.126891	0.0824628
	1	0.779221	0.415584	0.27597	0.27597	0.215042	0.114689		0.831169	0.532468	0.233766	0.27597	0.229378	0.146945	0.0645126
					0.744155	0.694018	0.430819						0.742861	0.526382	0.366889
					0.622997								0.545378
	MD				SQI				SD				SQI
	0-5cm	5-15cm	15-30cm	Weight	0-5cm	5-15cm	15-30cm		0-5cm	5-15cm	15-30cm	Weight	0-5cm	5-15cm	15-30cm
	0.668947	0.256886	0.156678	0.243936	0.16318	0.0626635	0.0382194		0.531436	0.118241	0	0.243936	0.129636	0.0288432	0
	0.530483	0.299264	0.522795	0.223333	0.118474	0.0668353	0.116757		0.228541	0.307286	0	0.223333	0.0510406	0.068627	0
	0.614157	0.953692	0.45595	0.256761	0.157692	0.244871	0.11707		1	0.761155	0.471707	0.256761	0.256761	0.195435	0.121116
	0.506494	0.350649	0.194805	0.27597	0.139777	0.0967689	0.0537605		0.298701	0.168831	0	0.27597	0.0824327	0.0465924	0
					0.579123	0.471139	0.325807						0.519871	0.339498	0.121116
					0.45869								0.326828

## Sheet: Regression analysis
		SQI-TDS	SQI-MDS
0-5cm	UD	0.909459	0.744155
	LD	0.688941	0.742861
	MD	0.412836	0.579123
	SD	0.253349	0.519871
5-15cm	UD	0.746863	0.694018
	LD	0.520263	0.526382
	MD	0.300557	0.471139
	SD	0.160573	0.339498
15-30cm	UD	0.495466	0.430819
	LD	0.318719	0.366889
	MD	0.189713	0.325807
	SD	0.0318148	0.121116
